# Supplementary material for: Flash optimization of drug combinations for Acinetobacter baumannii with IDentif.AI-AMR
Source: NPJ Antimicrob Resist. 2025 Feb 21;3:12. doi: 10.1038/s44259-025-00079-2 (PMC11845484; doi:10.1038/s44259-025-00079-2)
Supplement: Supplementary file 2 — Supplementary Data [file 44259_2025_79_MOESM2_ESM.xlsx]

## Sheet: Dose Response Data
Meropenem							Tigecycline							Ampicilin-Sulbactam							Rifampicin							Amikacin
Concentration (ug/mL)	Rep 1	Rep 2	Rep 3	Mean %Inhibition	Prop SD		Concentration (ug/mL)	Rep 1	Rep 2	Rep 3	Mean %Inhibition	Prop SD		Concentration (ug/mL)	Rep 1	Rep 2	Rep 3	Mean %Inhibition	Prop SD		Concentration (ug/mL)	Rep 1	Rep 2	Rep 3	Mean %Inhibition	Prop SD		Concentration (ug/mL)	Rep 1	Rep 2	Rep 3	Mean %Inhibition	Prop SD
100	35.948	100.848	100.962	79.2527	37.537		5	-8.71369	-9.18608	10.1053	-2.59815	12.8		120	102.721	102.506	102.129	102.452	0.314378		5	99.9519	99.2303	99.3231	99.5017	0.393416		100	14.4085	-2.05395	-9.40585	0.982898	14.5037
50	22.4414	50.9736	59.5688	44.3279	19.9025		2.5	-19.1701	-10.8203	-9.42866	-13.1397	8.92999		60	58.0587	70.5655	74.999	67.8744	8.87236		2.5	91.3441	87.8259	88.7639	89.3113	1.90187		50	-8.18935	-11.9975	-10.0802	-10.089	8.93568
25	-9.21749	-12.4328	-12.053	-11.2344	8.74349		1.25	-14.9824	-22.0555	-29.0776	-22.0385	10.4954		30	9.5428	4.55519	1.36866	5.15555	5.51664		1.25	18.8631	22.9658	21.9556	21.2615	4.55368		25	-15.1049	-0.0176305	-19.4684	-11.5303	13.5054
12.5	-6.93896	-11.9644	-13.8378	-10.9137	9.25558		0.625	-30.482	-18.4296	-14.9058	-21.2725	11.2447		15	0.650741	-4.68953	-3.93383	-2.65754	4.9111		0.625	15.884	1.13277	1.30801	6.10826	9.72982		12.5	-14.7082	-11.8521	-13.8884	-13.4829	9.11896
6.25	-10.9137	-11.5593	9.25125	-4.40727	14.3057		0.3125	-21.7619	-14.3568	-12.3651	-16.1613	8.90598		7.5	-7.86347	-3.65674	-5.72232	-5.74751	4.59953		0.3125	8.63724	-0.949512	2.91611	3.53461	6.89411		6.25	-18.0404	-11.667	-1.12835	-10.2786	12.2243
3.125	-7.92633	-0.812253	9.92215	0.394523	11.8135		0.15625	-7.4625	-13.195	-19.9362	-13.5312	9.55663		3.75	-11.7679	1.67093	-1.60376	-3.90025	8.07822		0.15625	-3.59875	-10.9177	5.0087	-3.16924	9.55542		3.125	-36.1953	-8.44059	-11.2967	-18.6442	17.9332
1.5625	-17.7493	-9.07825	-5.72375	-10.8504	10.553		0.078125	-7.36036	-24.4175	-21.0469	-17.6083	11.7379		1.875	-6.01201	-24.5896	-10.4958	-13.6991	10.6452		0.078125	7.32808	9.13204	4.52421	6.99478	5.28651		1.5625	-20.9758	-54.5751	-14.0339	-29.8616	24.0036
0.78125	-16.0278	-16.3695	-23.3191	-18.5721	10.0144		0.0390625	-37.504	-31.8864	-22.1449	-30.5118	11.3828		0.9375	-4.32428	-15.9998	-5.34447	-8.55619	7.71023		0.0390625	1.69973	1.35955	13.1729	5.41073	8.27938		0.78125	-27.2831	-22.2056	-27.7063	-25.7317	10.4302
0.390625	-21.4203	-6.64782	-14.7113	-14.2598	11.4942		0.0195312	-13.1567	-19.7064	-23.5238	-18.7956	9.20894		0.46875	-12.0198	-20.9874	-9.2993	-14.1022	7.54219		0.0195312	6.57557	7.65795	9.97732	8.07028	5.00577		0.390625	-20.4866	-35.5342	-22.0205	-26.0138	12.9782
0.195312	-7.26809	-24.4836	-22.0405	-17.9308	13.0085		0.00976562	-26.8816	-28.0562	-17.7402	-24.226	9.72456		0.234375	-13.8461	-0.533188	-1.02439	-5.13456	8.57415		0.00976562	16.1417	1.95744	4.1428	7.41398	8.98203		0.195312	2.70628	-18.5561	-25.2865	-13.7121	17.1702
0.0976562	-10.7239	-14.1543	-18.4329	-14.437	9.62102		0.00488281	-12.812	-29.2052	-20.6767	-20.898	11.2508		0.117188	-5.10517	-4.68953	-11.4153	-7.06999	5.59967		0.00488281	16.1932	19.7393	14.3274	16.7533	5.06243		0.0976562	-14.7743	-15.6867	-4.61918	-11.6934	10.7796
0.0488281	-24.1672	-14.8505	-1.17935	-13.399	14.4891		0.00244141	-19.1829	-16.3868	-8.44558	-14.6718	9.18869		0.0585938	-0.0419833	-5.5208	-13.1534	-6.23872	7.76212		0.00244141	6.1117	18.9559	17.4302	14.1659	8.27325		0.0488281	-20.5395	-3.13822	-22.6948	-15.4575	14.1004
Polymyxin B							Minocycline							Eravacycline							Cefiderocol
Concentration (ug/mL)	Rep 1	Rep 2	Rep 3	Mean %Inhibition	Prop SD		Concentration (ug/mL)	Rep 1	Rep 2	Rep 3	Mean %Inhibition	Prop SD		Concentration (ug/mL)	Rep 1	Rep 2	Rep 3	Mean %Inhibition	Prop SD		Concentration (ug/mL)	Rep 1	Rep 2	Rep 3	Mean %Inhibition	Prop SD
5	100.873	100.937	101.076	100.962	0.127372		2	-43.2493	-6.55602	14.0121	-11.9311	29.8708		5	4.85638	-1.07375	4.78007	2.85424	8.95116		5	96.055	99.9725	96.6529	97.5601	2.11413
2.5	99.9494	99.6202	99.8734	99.8143	0.172921		1	0.414938	-28.3115	-19.7574	-15.8847	16.4952		2.5	-1.31357	-6.91666	2.32736	-1.96762	9.8594		2.5	94.3232	98.8279	99.1787	97.4433	2.71091
1.25	2.87137	-3.21737	-1.45784	-0.601279	8.35613		0.5	-23.7919	-14.7782	-10.016	-16.1953	10.1874		1.25	14.8199	0.528697	13.152	9.50019	10.9797		1.25	17.2859	77.4763	13.3997	36.054	36.0735
0.625	-8.28077	-6.30604	0.554864	-4.67731	9.29914		0.25	-18.0083	-2.8535	-6.54325	-9.13501	10.5274		0.625	16.4114	1.7169	4.60566	7.57799	11.0749		0.625	-3.80492	-10.5053	2.29761	-4.00421	8.31956
0.3125	-11.4834	-38.6105	-17.5848	-22.5595	17.0761		0.125	-8.53495	-11.5736	-10.6288	-10.2458	7.19575		0.3125	9.5547	14.4492	-3.17763	6.9421	12.0705		0.3125	-0.753654	-6.89742	2.6584	-1.66422	7.09941
0.15625	-14.4075	-8.50862	-9.72383	-10.88	9.08826		0.0625	-9.51803	5.91765	-1.62783	-1.74274	10.0804		0.15625	20.4012	20.8481	17.0219	19.4237	7.17891		0.15625	-7.20667	-0.145462	7.63733	0.0950657	9.00867
0.078125	-34.9396	-18.686	-22.1925	-25.2727	12.8921		0.03125	-34.5675	-16.6805	-19.1957	-23.4812	12.4774		0.078125	0.147163	12.7051	3.04682	5.29969	10.4103		0.078125	16.6056	-0.413479	6.20447	7.46552	9.79453
0.0390625	-26.3318	-9.72383	-14.5594	-16.8717	12.4077		0.015625	-19.8851	-23.0386	-12.9269	-18.6169	9.16019		0.0390625	0.419687	7.76694	4.21322	4.13328	8.95864		0.0390625	4.89531	9.05988	15.7809	9.91204	7.16462
0.0195312	-11.4201	-11.9138	-31.5218	-18.2852	14.6432		0.0078125	-25.5665	-26.0389	-19.6808	-23.7621	8.64606		0.0195312	18.5153	-9.11866	-1.52068	2.62532	16.5129		0.0195312	3.10166	-1.10414	10.235	4.07752	7.53999
0.00976562	-19.838	0.111817	-27.0913	-15.6058	16.6636		0.00390625	-14.4845	-17.4338	-31.1203	-21.0129	11.7587		0.00976562	26.4839	16.346	19.8888	20.9062	8.48005		0.00976562	5.03963	-3.08334	8.78155	3.57928	7.81257
0.00488281	-42.0283	-15.9898	-19.9013	-25.9731	17.0658		0.00195312	-16.1953	-20.383	-9.17332	-15.2506	9.27511		0.00488281	13.37	10.7429	3.42835	9.18043	9.29801		0.00488281	14.3274	18.5642	15.5747	16.1554	4.8033
0.00244141	-14.8505	-19.1544	-15.2683	-16.4244	9.27365		0.000976562	-16.6805	-14.4973	-10.6288	-13.9355	7.88114		0.00244141	0.495994	-1.88042	6.97117	1.86225	9.5365		0.00244141	18.2343	11.7091	17.1932	15.7122	5.55113

## Sheet: OACD Data
Combination	Inhibition 1	Inhibition 2	Inhibition 3	Mean %Inhibition	Prop SD
C1	3.05151	4.6883	-6.13421	0.535203	22.1851
C2	21.0035	26.2494	25.6256	24.2928	15.9768
C3	12.1316	35.1795	49.9436	32.4182	21.7787
C4	55.0254	59.1705	83.0882	65.7614	16.4853
C5	100.371	98.0465	24.0801	74.166	43.9239
C6	99.8605	100.159	101.688	100.569	0.988948
C7	100.144	100.03	101.849	100.675	1.03565
C8	100.371	99.927	99.7677	100.022	0.30326
C9	100.116	37.3433	44.5476	60.6689	36.4118
C10	6.65516	-3.03967	-2.47133	0.381387	23.2532
C11	48.2626	50.4894	34.7292	44.4938	14.6593
C12	97.8738	71.956	99.7767	89.8688	16.4577
C13	88.8391	95.668	46.7006	77.0693	27.165
C14	99.3781	99.6608	100.223	99.7541	0.422342
C15	100.352	100.021	100.331	100.235	0.1859
C16	99.9929	99.5063	100.125	99.8747	0.340095
C17	46.929	46.6169	100.116	64.554	31.7313
C18	13.3517	17.5683	18.3535	16.4245	17.7379
C19	55.0727	48.1024	41.0366	48.0705	13.8856
C20	58.0899	54.0271	49.4522	53.8564	11.2979
C21	99.4254	37.0685	18.5768	51.6903	44.2955
C22	100.22	99.9013	99.0083	99.7098	0.628753
C23	99.4916	95.4534	100.554	98.4996	2.83376
C24	97.694	96.7328	67.0609	87.1626	17.7153
C25	33.8197	29.538	29.4583	30.9387	15.6115
C26	21.694	28.1384	33.2641	27.6988	15.8367
C27	37.48	54.5423	39.214	43.7455	13.9078
C28	55.9144	48.5231	51.7125	52.05	11.7679
C29	29.5918	49.0641	20.6942	33.1167	19.2752
C30	98.848	97.1535	63.3176	86.4397	20.3363
C31	100.229	99.575	97.9541	99.2528	1.18044
C32	100.097	97.0333	25.5452	74.2252	42.7148
C33	15.6974	33.3419	34.1932	27.7442	16.7818
C34	99.6051	98.8193	29.8782	76.1009	40.5432
C35	86.5218	99.4376	98.3651	94.7748	6.84532
C36	44.3185	50.0515	47.2456	47.2052	11.1056
C37	100.352	99.4118	100.268	100.011	0.530408
C38	99.9078	98.888	93.1031	97.2996	3.72507
C39	79.8631	100.03	100.411	93.4347	11.2431
C40	99.8699	99.6265	100.152	99.8828	0.272803
C41	0.592332	24.9184	32.469	19.3266	21.5254
C42	33.0441	35.7805	33.8269	34.2172	13.9748
C43	62.1759	60.2009	60.6642	61.0137	8.70975
C44	-18.3244	-10.6818	0.0301518	-9.65869	24.4123
C45	99.8037	99.2315	99.6784	99.5712	0.337028
C46	100.258	99.4204	100.071	99.9165	0.450123
C47	100.229	99.8755	100.393	100.166	0.269346
C48	99.7092	99.4204	100.197	99.7754	0.406785
C49	21.3062	29.1345	29.8603	26.767	15.5604
C50	6.99566	20.6852	34.3094	20.6634	20.308
C51	67.0186	63.4724	59.8244	63.4385	9.04941
C52	35.2479	34.9991	29.4851	33.244	14.8612
C53	99.8037	99.5149	98.5259	99.2815	0.691554
C54	100.173	97.2136	32.7995	76.7286	38.5477
C55	100.314	99.4633	100.268	100.015	0.488155
C56	99.5484	99.3689	99.8839	99.6004	0.285437
C57	21.3346	13.7043	29.2528	21.4305	19.4407
C58	47.3641	98.6476	54.9734	66.995	27.621
C59	99.0088	74.3861	55.6166	76.3371	22.5347
C60	41.6228	52.0608	56.2956	49.9931	11.9651
C61	100.192	98.141	100.188	99.5067	1.23419
C62	44.1482	48.6862	36.6143	43.1496	13.377
C63	98.707	7.95123	94.1215	66.9266	54.0523
C64	99.6524	100.013	100.715	100.127	0.535164
C65	-17.5906	-0.0889838	-2.7604	-6.81334	26.5533
C66	99.4538	99.4719	100.366	99.764	0.524228
C67	99.9362	99.6952	100.67	100.1	0.515162
C68	100.031	99.2487	48.273	82.5175	30.0284
C69	68.4752	49.0383	59.4492	58.9876	14.5745
C70	100.541	47.4068	100.786	82.9115	32.3486
C71	100.419	100.623	100.59	100.544	0.17582
C72	99.8794	99.9699	81.2746	93.708	10.905
C73	59.0546	61.1798	41.0723	53.7689	14.9052
C74	18.0998	24.6952	23.6602	22.1517	16.4008
C75	100.002	99.7639	100.009	99.9251	0.146772
C76	100.437	99.8068	100.518	100.254	0.393815
C77	99.8132	29.2976	64.7738	64.6282	37.6818
C78	42.1525	51.8375	48.0407	47.3436	11.2894
C79	100.305	100.597	101.26	100.72	0.519277
C80	100.523	99.6522	100.822	100.332	0.617863
C81	100.39	100.322	101.099	100.604	0.452081
C82	100.475	84.2092	85.956	90.2135	9.42143
C83	100.343	54.5767	72.7517	75.8904	24.5758
C84	100.712	23.8022	100.84	75.1179	46.7638
C85	101.227	102.555	102.668	102.15	1.04948
C86	28.4067	37.9982	36.4769	34.2939	15.212
C87	20.6655	34.0634	43.2979	32.6756	16.7223
C88	101.218	102.312	102.616	102.049	0.981726
C89	79.596	53.9353	44.5301	59.3538	22.6208
C90	46.3698	57.645	79.5025	61.1724	16.9948
C91	18.0054	55.6821	70.0695	47.919	25.3471
AN-L1	-32.9049	-25.3362	-32.5133	-30.2515	31.3194
SAM-L1	13.4922	25.6176	31.7735	23.6278	17.8822
FDC-L1	-46.3548	-32.0893	-25.918	-34.7874	30.9275
ERV-L1	-37.189	-27.6773	-27.0461	-30.6375	30.2772
MEM-L1	-13.8758	-34.5204	-8.99585	-19.1307	31.9894
MI-L1	-3.21552	15.1279	-3.18158	2.91027	25.0749
PB-L1	-57.1147	-23.3554	-31.819	-37.4297	32.9634
RA-L1	-47.3511	-27.5873	-29.476	-34.8048	31.1396
TGC-L1	7.0861	-2.19586	3.58727	2.82584	24.5935
AN-L2	-14.9717	-7.4182	-31.9926	-18.1275	32.9489
SAM-L2	16.511	26.3379	39.3233	27.3908	17.9716
FDC-L2	-43.9637	-32.0893	-28.3478	-34.8003	30.9829
ERV-L2	-45.7571	-28.8478	-29.8231	-34.8093	31.079
MEM-L2	13.4424	5.45757	23.0607	13.9869	21.7932
MI-L2	18.6032	46.408	29.0746	31.3619	19.6296
PB-L2	-5.2081	-6.5178	8.01306	-1.23761	24.1743
RA-L2	-30.9124	-27.6773	-15.9383	-24.8426	29.1048
TGC-L2	18.4139	31.0471	34.4636	27.9749	16.784
